# Supplementary material for: Entomopathogenic fungi in Portuguese vineyards soils: suggesting a ‘Galleria-Tenebrio-bait method’ as bait-insects Galleria and Tenebrio significantly underestimate the respective recoveries of Metarhizium (robertsii) and Beauveria (bassiana)
Source: MycoKeys. 2018 Aug 6;(38):1–23. doi: 10.3897/mycokeys.38.26790 (PMC6090005; doi:10.3897/mycokeys.38.26790)
Supplement: Supplementary material 1 — Supplementary tables [file mycokeys-38-001-s001.xlsx]

## Sheet: S1
Research Article Title: Entomopathogenic fungi in Portuguese vineyards: suggesting a ‘Galleria-Tenebrio-bait method’ as bait-insects Galleria and Tenebrio significantly underestimates the respective recoveries of Metarhizium (robertsii) and Beauveria (bassiana)
Lav Sharma1*, Irene Oliveira1,2, Laura Torres1, Guilhermina Marques1
1. CITAB – Centre for the Research and Technology of Agro-Environmental and Biological Sciences, University of Trás-os-Montes and Alto Douro, UTAD, Quinta de Prados, 5001-801, Vila Real, PORTUGAL.
2. CEMAT-IST-UL, – Centre for Computational and Stochastic Mathematics, University of Lisbon, 1049-001 Lisbon, Portugal
*For correspondence. Email lsharma@utad.pt; Tel. 00351-259350-2472
Table S1. Effect of using different bait-insects on the isolation of respective fungal species.
			Species occurrence in the vineyards' soils (Fv)							%GMFv	%TMFv		Species occurrence in the hedgerows' soils (Fh)							%GMFh	%TMFh		Species occurrence in the whole farm when both bait-insects were used (Fwf)							%GMFoverall	%TMFoverall
			S. LuizGM	S. LuizTM	CarvalhasGM	CarvalhasTM	GranjaGM	GranjaTM					S. LuizGM	S. LuizTM	CarvalhasGM	CarvalhasTM	GranjaGM	GranjaTM					S. LuizGM	S. LuizTM	CarvalhasGM	CarvalhasTM	GranjaGM	GranjaTM
			(N = 33 )	(N = 33 )	(N = 25)	(N = 25)	(N = 13)	(N = 13)		(N = 71)	(N = 71)		(N = 4)	(N = 4)	(N = 4)	(N = 4)	(N = 2)	(N = 2)		(N =10 )	(N =10 )		(N = 37)	(N = 37)	(N = 29)	(N = 29)	(N = 15)	(N = 15)		(N = 81)	(N = 81)
	Genus	Species
Entomopathogenic fungi
	Beauveria
		B. bassiana	18.18 (N = 6)	3.03 (N = 1)	16.0 (N = 4)	8.0 (N = 2)	23.08 (N = 3)	0		18.31 (N = 13)	4.23 (N = 3)		25.0 (N = 1)	25.0 (N = 1)	25.0 (N = 1)	0	0	0		20.0 (N = 2)	10.0 (N = 1)		18.92 (N = 7)	5.41 (N = 2)	17.24 (N = 5)	6.90 (N = 2)	20.0 (N = 3)	0		18.52 (N = 15)	4.94 (N = 4)
		B. pseudobassiana	0	0	0	0	0	0		0	0		25.0 (N = 1)	0	0	0	0	0		10.0 (N = 1)	0		2.70 (N = 1)	0	0	0	0	0		1.23 (N = 1)	0
	Clonostachys
		C. rosea f. rosea	6.06 (N = 2)	9.09 (N = 3)	4.0 (N = 1)	16.0 (N = 4)	7.69 (N = 1)	30.77 (N = 4)		5.63 (N = 4)	15.49 (N = 11)		75.0 (N = 3)	25.0 (N = 1)	25.0 (N = 1)	0	50.0 (N = 1)	0		50.0 (N = 5)	10.0 (N = 1)		13.51 (N = 5)	10.81 (N = 4)	6.90 (N = 2)	13.79 (N = 4)	13.33 (N = 2)	26.67 (N = 4)		11.11 (N = 9)	14.81 (N = 12)
	Cordyceps
		Cordyceps sp.	6.06 (N = 2)	0	4.0 (N = 1)	0	0	0		4.23 (N = 3)	0		0	0	0	0	0	0		0	0		5.41 (N = 2)	0	3.45 (N = 1)	0	0	0		3.70 (N = 3)	0
		C. cicadae	0	0	0	0	0	0		0	0		50.0 (N = 2)	25.0 (N = 1)	0	0	0	0		20.0 (N = 2)	10.0 (N = 1)		5.41 (N = 2)	2.70 (N = 1)	0	0	0	0		2.47 (N = 2)	1.23 (N = 1)
	Lecanicillium
		L. aphanocladii	6.06 (N = 2)	0	0	0	0	0		2.82 (N = 2)	0		0	0	0	0	0	0		0	0		5.41 (N = 2)	0	0	0	0	0		2.47 (N = 2)	0
		L. dimorphum	3.03 (N = 1)	3.03 (N = 1)	4.0 (N = 1)	0	0	0		2.82 (N = 2)	1.41 (N = 1)		0	0	0	0	0	0		0	0		2.70 (N = 1)	2.70 (N = 1)	3.45 (N = 1)	0	0	0		2.47 (N = 2)	1.23 (N = 1)
	Metarhizium
		M. robertsii	0	6.06 (N = 2)	0	4.0 (N = 1)	15.38 (N = 2)	53.85 (N = 7)		2.82 (N = 2)	14.08 (N = 10)		0	0	0	0	0	0		0	0		0	5.41 (N = 2)	0	3.45 (N = 1)	13.33 (N = 2)	46.67 (N = 7)		2.47 (N = 2)	12.35 (N = 10)
		M. guizhouense	0	3.03 (N = 1)	0	0	0	7.69 (N = 1)		0	2.82 (N = 2)		0	0	0	0	0	0		0	0		0	2.70 (N = 1)	0	0	0	6.67 (N = 1)		0	2.47 (N = 2)
	Purpureocillium
		P. lavendulum	0	0	4.0 (N = 1)	0	0	0		1.41 (N = 1)	0		0	0	0	0	0	0		0	0		0	0	3.45 (N = 1)	0	0	0		1.23 (N = 1)	0
		P. lilacinum	9.10 (N = 3)	3.03 (N = 1)	16.0 (N = 4)	8.0 (N = 2)	23.08 (N = 3)	7.69 (N = 1)		14.10 (N = 10)	5.63 (N = 4)		25.0 (N = 1)	25.0 (N = 1)	0	0	0	0		10.0 (N = 1)	10.0 (N = 1)		10.81 (N = 4)	5.41 (N = 2)	13.79 (N = 4)	6.90 (N = 2)	20.0 (N = 3)	6.67 (N = 1)		13.58 (N = 11)	6.17 (N = 5)
N: Number of soil samples found positive for fungal presence.
%GMFv: Percentage frequency of the number of soil samples harbouring a particular fungal species isolated by Galleria mellonella bait-insect method from 71 soil samples from vineyards' soils of three farms.
%TMFv: Percentage frequency of the number of soil samples harbouring a particular fungal species isolated by Tenebrio molitor bait-insect method from 71 soil samples from vinyards' soils of three farms.
%GMFh: Percentage frequency of the number of soil samples harbouring a particular fungal species isolated by G. mellonella bait-insect method from 10 soil samples from hedgerows' soils of three farms.
%TMFh: Percentage frequency of the number of soil samples harbouring a particular fungal species isolated by T. molitor bait-insect method from 10 soil samples from hedgerows' soils of three farms.
%GMFoverall: Percentage frequency of the number of soil samples harbouring a particular fungal species isolated by G. mellonella bait inseect method from all 81 soil samples from three farms.
%TMFoverall: Percentage frequency of the number of soil samples harbouring a particular fungal species isolated by T. molitor bait-insect method from all 81 soil samples from three farms.
Fv : Percentage frequency of the number of soil samples harbouring a particular fungal species isolated from the total number of vineyards' soil samples collected from that respective farm.
Fh: Percentage frequency of the number of soil samples harbouring a particular fungal species isolated from the total number of hedgerows soils collected from that respective farm.
Fwf: Percentage frequency of the number of soil samples harbouring a particular fungal species isolated from the total number of soil samples collected from that respective farm.
S. LuizGM (Soil samples collected from S. Luiz farm and baited with G. mellonella larvae)
S. LuizTM (Soil samples collected from S. Luiz farm and baited with T. molitor larvae)
CarvalhasGM (Soil samples collected from Carvalhas farm and baited with G. mellonella larvae)
CarvalhasTM (Soil samples collected from Carvalhas farm and baited with T. molitor larvae)
GranjaGM (Soil samples collected from Granja farm and baited with G. mellonella larvae)
GranjaTM (Soil samples collected from Granja farm and baited with T. molitor larvae)

## Sheet: S2
Table S2. Effect of different habitat-types on the isolation of respective fungal species.
			Species occurrence in the vineyards' soils (Fv)							%Fv		Species occurrence in the hedgerows' soils (Fh)							%Fh		Species occurrence in the whole farm irrespective of bait-insects and habitat-types (Fwf)							%Foverall
			S Luiz	Carvalhas	Granja	Arnozelo	Aciprestes	Cidrô				S Luiz	Carvalhas	Granja	Arnozelo	Aciprestes	Cidrô				S Luiz	Carvalhas	Granja	Arnozelo	Aciprestes	Cidrô
			(N = 44)	(N = 37)	(N = 24)	(N = 16)	(N = 16)	(N = 18)				(N = 7)	(N = 7)	(N = 2)	(N = 4)	(N = 4)	(N = 4)				(N = 51)	(N = 44)	(N = 26)	(N = 20)	(N = 20)	(N = 22)
	Genus	Species
All species*			27.27 (N = 12)	51.35 (N = 19)	62.5 (N = 15)	31.25 (N = 5)	37.5 (N = 6)	22.22 (N = 4)		39.35 (N = 61)		100.0 (N = 7)	100.0 (N = 7)	50.0 (N = 1)	100.0 (N = 4)	(N = 0)	25.0 (N = 1)		71.43 (N = 20)		37.25 (N = 19)	59.09 (N = 26)	61.54 (N = 16)	45.0 (N = 9)	30.0 (N = 6)	22.73 (N = 5)		44.26 (N = 81)
Entomopathogenic fungi
	Beauveria
		B. bassiana	13.64 (N = 6)	10.81 (N = 4)	16.67 (N = 4)	6.25 (N = 1)	18.75 (N = 3)	5.56 (N = 1)		12.26 (N = 19)		28.57 (N = 2)	14.29 (N = 1)	0	25.00 (N = 1)	0	0		14.29 (N = 4)		15.69 (N = 8)	11.36 (N = 5)	15.38 (N = 4)	10.0 (N = 2)	15.0 (N = 3)	4.55 (N = 1)		12.57 (N= 23)
		B. pseudobassiana	0	0	0	0	0	0		0		14.29 (N = 1)	42.86 (N = 3)	0	50.00 (N = 2)	0	0		21.43 (N = 6)		1.96 (N = 1)	6.82 (N = 3)	0	10.0 (N = 2)	0	0		3.28 (N = 6)
		B. varroae	0	0	0	0	0	0		0		0	0	0	25.00 (N = 1)	0	0		3.57 (N = 1)		0	0	0	5.0 (N = 1)	0	0		0.55 (N = 1)
	Clonostachys
		C. rosea f. rosea	11.36 (N = 5)	37.84 (N = 14)	41.67 (N = 10)	18.75 (N = 3)	25.00 (N = 4)	22.22 (N = 4)		25.81 (N = 40)		71.43 (N = 5)	85.71 (N = 6)	50.00 (N = 1)	50.00 (N = 2)	0	25.00 (N = 1)		53.57 (N = 15)		19.61 (N = 10)	45.45 (N = 20)	42.31 (N = 11)	25.0 (N = 5)	20.0 (N = 4)	22.73 (N = 5)		30.05 (N = 55)
	Cordyceps
		Cordyceps sp.	4.54 (N = 2)	2.70 (N = 1)	0	0	0	0		1.94 (N = 3)		0	0	0	0	0	0		0		3.92 (N = 2)	2.27 (N = 1)	0	0	0	0		1.64 (N = 3)
		Cordyceps cicadae	0	0	0	0	0	0		0		28.57 (N = 2)	0	0	0	0	0		7.14 (N = 2)		3.92 (N = 2)	0	0	0	0	0		1.10 (N = 2)
	Lecanicillium
		L. aphanocladii	4.54 (N = 2)	0	0	0	0	0		1.29 (N = 2)		0	0	0	0	0	0		0		3.92 (N = 2)	0	0	0	0	0		1.10 (N = 2)
		L. dimorphum	2.27 (N = 2)	2.70 (N = 1)	0	0	0	0		1.94 (N = 3)		0	0	0	0	0	0		0		3.92 (N = 2)	2.27 (N = 1)	0	0	0	0		1.64 (N = 3)
	Metarhizium
		M. robertsii	4.54 (N = 2)	2.70 (N = 1)	33.34 (N = 8)	0	0	0		7.10 (N = 11)		0	0	0	0	0	0		0		3.92 (N = 2)	2.27 (N = 1)	30.77 (N = 8)	0	0	0		6.01 (N = 11)
		M. guizhouense	2.27 (N = 1)	0	4.17 (N = 1)	0	0	0		1.29 (N = 2)		0	0	0	0	0	0		0		1.96 (N = 1)	0	3.85 (N = 1)	0	0	0		1.10 (N = 2)
	Purpureocillium
		P. lavendulum	0	2.70 (N = 1)	0	0	0	0		0.65 (N = 1)		0	0	0	0	0	0		0		0	2.27 (N = 1)	0	0	0	0		0.55 (N = 1)
		P. lilacinum	9.09 (N = 4)	16.22 (N = 6)	16.67 (N = 4)	12.50 (N = 2)	0	0		10.32 (N = 16)		14.29 (N = 1)	0	0	0	0	0		3.57 (N = 1)		9.80 (N = 5)	13.64 (N = 6)	15.38 (N = 4)	10.0 (N = 2)	0	0		9.29 (N = 17)
	*12 different fungal species were isolated from all 183 soil samples considered in the study.
	N: The number of soil samples found positive for fungal presence.
	%Fv: Percentage frequency of the number of soil samples harbouring a particular fungal species isolated from 155 soil samples from vineyards' soils of six farms
	%Fh: Percentage frequency of the number of soil samples harbouring a particular fungal species isolated from 28 soil samples from hedgerows' soils of six farms.
	%Foverall: Percentage frequency of the number of soil samples harbouring a particular fungal species isolated from all 183 soil samples from six farms.
	Fv: Percentage frequency of the number of soil samples harbouring a particular fungal species isolated from total number of vineyards' soil samples collected from that respective farm
	Fh: Percentage frequency of the number of soil samples harbouring a particular fungal species isolated from the total number of hedgerows' soils collected from that respective farm
	Fwf: Percentage frequency of the number of soil samples harbouring a particular fungal species isolated from the total number of soil samples collected from that respective farm.

## Sheet: S3
Table S3. Farm type variation on the occurrence of different fungal species.
			Species occurrence in the vineyards' soils (TMFv)							%TMFv		Species occurrence in the hedgerows soils (TMFh)							%TMFh		Species occurrence in the whole farm when bait-insect was kept constant (TMFwf)							%TMFoverall
			S. Luiz	Carvalhas	Granja	Arnozelo	Aciprestes	Cidrô				S. Luiz	Carvalhas	Granja	Arnozelo	Aciprestes	Cidrô				S. Luiz	Carvalhas	Granja	Arnozelo	Aciprestes	Cidrô
			(N = 44)	(N = 37)	(N = 24)	(N = 16)	(N = 16)	(N = 18)		(N = 155)		(N = 7)	(N = 7)	(N = 2)	(N = 4)	(N = 4)	(N = 4)		(N = 28)		(N = 51)	(N = 44)	(N = 26)	(N = 20)	(N = 20)	(N = 22)		(N = 183)
	Genus	Species
Entomopathogenic fungi
	Beauveria
		B. bassiana	2.27 (N = 1)	5.41 (N = 2)	4.17 (N = 1)	6.25 (N = 1)	18.75 (N = 3)	5.56 (N = 1)		5.81 (N = 9)		28.57 (N= 2)	0	0	25.00 (N = 1)	0	0		10.71 (N = 3)		5.88 (N = 3)	4.55 (N= 2)	3.85 (N = 1)	10.0 (N = 2)	15.0 (N = 3)	4.55 (N = 1)		6.56 (N = 12)
		B. pseudobassiana	0	0	0	0	0	0		0		0	42.86 (N = 3)	0	50.00 (N = 2)	0	0		17.86 (N = 5)		0	6.82 (N = 3)	0	10.0 (N = 2)	0	0		2.73 (N = 5)
		B. varroae	0	0	0	0	0	0		0		0	0	0	25.00 (N = 1)	0	0		3.57 (N = 1)		0	0	0	5.0 (N = 1)	0	0		0.55 (N = 1)
	Clonostachys
		C. rosea f. rosea	6.82 (N = 3)	35.14 (N = 13)	41.67 (N = 10)	18.75 (N = 3)	25.00 (N = 4)	22.22 (N = 4)		23.87 (N = 37)		42.86 (N= 3)	71.43 (N = 5)	0	50.00 (N = 2)	0	25.00 (N = 1)		39.29 (N = 11)		11.76 (N = 6)	40.91 (N = 18)	38.46 (N = 10)	25.0 (N = 5)	20.0 (N = 4)	22.73 (N = 5)		26.23 (N = 48)
	Cordyceps
		Cordyceps cicadae	0	0	0	0	0	0		0		16.67 (N = 1)	0	0	0	0	0		3.57 (N = 1)		1.96 (N = 1)	0	0	0	0	0		0.55 (N = 1)
	Lecanicillium
		L. dimorphum	2.27 (N = 1)	0	0	0	0	0		0.65 (N = 1)		0	0	0	0	0	0		0		1.96 (N = 1)	0	0	0	0	0		0.55 (N = 1)
	Metarhizium
		M. robertsii	4.55 (N = 2)	2.70 (N = 1)	33.33 (N = 8)	0	0	0		7.10 (N = 11)		0	0	0	0	0	0		0		3.92 (N = 2)	2.27 (N = 1)	30.77 (N = 8)	0	0	0		6.01 (N = 11)
		M. guizhouense	2.27 (N = 1)	0	4.17 (N = 1)	0	0	0		1.29 (N = 2)		0	0	0	0	0	0		0		1.96 (N = 1)	0	3.85 (N = 1)	0	0	0		1.09 (N = 2)
	Purpureocillium
		P. lilacinum	2.27 (N = 1)	5.41 (N = 2)	4.17 (N = 1)	12.50 (N = 2)	0	0		3.87 (N = 6)		16.67 (N = 1)	0	0	0	0	0		3.57 (N = 1)		3.92 (N = 2)	4.55 (N= 2)	3.85 (N = 1)	10.0 (N = 2)	0	0		3.83 (N = 7)
	N: Number of soil samples found positive for fungal presence.
	% TMFv: Percentage frequency of the number of soil samples harbouring a particular fungal species isolated by Tenebrio molitor bait insect method from 155 soil samples from vineyards' soils of all the six farms
	%TMFms: Percentage frequency of the number of soil samples harbouring a particular fungal species isolated by T. molitor bait insect method from 28 soil samples from hedgerows' soils of the six farms.
	%TMFoverall: Percentage frequency of the number of soil samples harbouring a particular fungal species isolated by T. molitor bait insect method from all 183 soil samples, irrespective of soil type, from all the six farms.
	TMFv: Percentage frequency of the number of soil samples harbouring a particular fungal species isolated by T. molitor bait insect method from total number of vineyards' soil samples collected from that respective farm
	TMFh: Percentage frequency of the number of soil samples harbouring a particular fungal species isolated by T. molitor bait insect method from total number of hedgerows' marginal soil samples collected from that respective farm
	TMFwf: Percentage frequency of the number of soil samples harbouring a particular fungal species isolated by T. molitor bait insect method from total number of soil samples collected from that respective farm.

## Sheet: S4
Table S4: New Genbank accession numbers generated in this study and their percentage identities with the type strains of the respective species.
Organism	Strain name	Marker	Genbank Accession Number	Insect-bait used	Percentage identity with respective type strain sequence using BLASTn
Beauveria bassiana	GMCR51	internal transcribed spacer	LT220511	Galleria mellonella Linnaeus (Lepidoptera: Pyralidae)	99% with HQ880761.1 (Beauveria bassiana ARSEF 1564)
Beauveria bassiana	GMCR56	internal transcribed spacer	LT220512	Galleria mellonella Linnaeus (Lepidoptera: Pyralidae)	99% with HQ880761.1 (Beauveria bassiana ARSEF 1564)
Beauveria bassiana	GMCR62	internal transcribed spacer	LT220513	Galleria mellonella Linnaeus (Lepidoptera: Pyralidae)	99% with HQ880761.1 (Beauveria bassiana ARSEF 1564)
Beauveria bassiana	GMCR67	internal transcribed spacer	LT220514	Galleria mellonella Linnaeus (Lepidoptera: Pyralidae)	99% with HQ880761.1 (Beauveria bassiana ARSEF 1564)
Beauveria bassiana	GMGJ75A	internal transcribed spacer	LT220515	Galleria mellonella Linnaeus (Lepidoptera: Pyralidae)	99% with HQ880761.1 (Beauveria bassiana ARSEF 1564)
Beauveria bassiana	GMGJ80	internal transcribed spacer	LT220516	Galleria mellonella Linnaeus (Lepidoptera: Pyralidae)	99% with HQ880761.1 (Beauveria bassiana ARSEF 1564)
Beauveria bassiana	GMGJ93A	internal transcribed spacer	LT220517	Galleria mellonella Linnaeus (Lepidoptera: Pyralidae)	99% with HQ880761.1 (Beauveria bassiana ARSEF 1564)
Beauveria bassiana	GMSL06	internal transcribed spacer	LT220518	Galleria mellonella Linnaeus (Lepidoptera: Pyralidae)	99% with HQ880761.1 (Beauveria bassiana ARSEF 1564)
Beauveria bassiana	GMSL07	internal transcribed spacer	LT220519	Galleria mellonella Linnaeus (Lepidoptera: Pyralidae)	99% with HQ880761.1 (Beauveria bassiana ARSEF 1564)
Beauveria bassiana	GMSL106	internal transcribed spacer	LT220520	Galleria mellonella Linnaeus (Lepidoptera: Pyralidae)	99% with HQ880761.1 (Beauveria bassiana ARSEF 1564)
Beauveria bassiana	GMSL11	internal transcribed spacer	LT220521	Galleria mellonella Linnaeus (Lepidoptera: Pyralidae)	99% with HQ880761.1 (Beauveria bassiana ARSEF 1564)
Beauveria bassiana	GMSL116	internal transcribed spacer	LT220522	Galleria mellonella Linnaeus (Lepidoptera: Pyralidae)	99% with HQ880761.1 (Beauveria bassiana ARSEF 1564)
Beauveria bassiana	GMSL117	internal transcribed spacer	LT220523	Galleria mellonella Linnaeus (Lepidoptera: Pyralidae)	99% with HQ880761.1 (Beauveria bassiana ARSEF 1564)
Beauveria bassiana	GMSL19	internal transcribed spacer	LT220524	Galleria mellonella Linnaeus (Lepidoptera: Pyralidae)	99% with HQ880761.1 (Beauveria bassiana ARSEF 1564)
Beauveria bassiana	TM1306	internal transcribed spacer	LT220525	Tenebrio molitor Linnaeus (Coleoptera: Tenebrionidae)	99% with HQ880761.1 (Beauveria bassiana ARSEF 1564)
Beauveria bassiana	TM1537A	internal transcribed spacer	LT220526	Tenebrio molitor Linnaeus (Coleoptera: Tenebrionidae)	99% with HQ880761.1 (Beauveria bassiana ARSEF 1564)
Beauveria bassiana	TM1613	internal transcribed spacer	LT220527	Tenebrio molitor Linnaeus (Coleoptera: Tenebrionidae)	99% with HQ880761.1 (Beauveria bassiana ARSEF 1564)
Beauveria bassiana	TMCR05	internal transcribed spacer	LT220528	Tenebrio molitor Linnaeus (Coleoptera: Tenebrionidae)	99% with HQ880761.1 (Beauveria bassiana ARSEF 1564)
Beauveria bassiana	TMCR13	internal transcribed spacer	LT220529	Tenebrio molitor Linnaeus (Coleoptera: Tenebrionidae)	99% with HQ880761.1 (Beauveria bassiana ARSEF 1564)
Beauveria bassiana	TMSL142	internal transcribed spacer	LT220530	Tenebrio molitor Linnaeus (Coleoptera: Tenebrionidae)	99% with HQ880761.1 (Beauveria bassiana ARSEF 1564)
Beauveria bassiana	TMSL74C	internal transcribed spacer	LT220531	Tenebrio molitor Linnaeus (Coleoptera: Tenebrionidae)	99% with HQ880761.1 (Beauveria bassiana ARSEF 1564)
Beauveria pseudobassiana	GMSL115	internal transcribed spacer	LT220532	Galleria mellonella Linnaeus (Lepidoptera: Pyralidae)	100% with NR_111598.1 (Beauveria pseudobassiana ARSEF 3405)
Beauveria pseudobassiana	TM1257	internal transcribed spacer	LT220533	Tenebrio molitor Linnaeus (Coleoptera: Tenebrionidae)	100% with NR_111598.1 (Beauveria pseudobassiana ARSEF 3405)
Beauveria pseudobassiana	TM1260	internal transcribed spacer	LT220534	Tenebrio molitor Linnaeus (Coleoptera: Tenebrionidae)	100% with NR_111598.1 (Beauveria pseudobassiana ARSEF 3405)
Beauveria pseudobassiana	TM1271	internal transcribed spacer	LT220535	Tenebrio molitor Linnaeus (Coleoptera: Tenebrionidae)	100% with NR_111598.1 (Beauveria pseudobassiana ARSEF 3405)
Beauveria pseudobassiana	TM1527B	internal transcribed spacer	LT220536	Tenebrio molitor Linnaeus (Coleoptera: Tenebrionidae)	100% with NR_111598.1 (Beauveria pseudobassiana ARSEF 3405)
Beauveria pseudobassiana	TM1518	internal transcribed spacer	LT220538	Tenebrio molitor Linnaeus (Coleoptera: Tenebrionidae)	100% with NR_111598.1 (Beauveria pseudobassiana ARSEF 3405)
Beauveria varroae	TM1529	internal transcribed spacer	LT220537	Tenebrio molitor Linnaeus (Coleoptera: Tenebrionidae)	100% with NR_111599.1 (Beauveria varroae ARSEF 8257)
Cordyceps cicadae	GMSL114	internal transcribed spacer	LT220698	Galleria mellonella Linnaeus (Lepidoptera: Pyralidae)	100% with HQ880826.1 (Cordyceps cicadae ARSEF 7260)
Cordyceps cicadae	GMSL29	internal transcribed spacer	LT220699	Galleria mellonella Linnaeus (Lepidoptera: Pyralidae)	100% with HQ880826.1 (Cordyceps cicadae ARSEF 7260)
Cordyceps cicadae	TMSL149	internal transcribed spacer	LT220700	Tenebrio molitor Linnaeus (Coleoptera: Tenebrionidae)	100% with HQ880826.1 (Cordyceps cicadae ARSEF 7260)
Clonostachys rosea f. rosea	GMCR65	internal transcribed spacer	LT220555	Galleria mellonella Linnaeus (Lepidoptera: Pyralidae)	100% with AF358235.1 (Clonostachys rosea f. rosea CBS 710.86)
Clonostachys rosea f. rosea	GMCR76	internal transcribed spacer	LT220556	Galleria mellonella Linnaeus (Lepidoptera: Pyralidae)	100% with AF358235.1 (Clonostachys rosea f. rosea CBS 710.86)
Clonostachys rosea f. rosea	GMGJ100	internal transcribed spacer	LT220557	Galleria mellonella Linnaeus (Lepidoptera: Pyralidae)	100% with AF358235.1 (Clonostachys rosea f. rosea CBS 710.86)
Clonostachys rosea f. rosea	GMGJ61	internal transcribed spacer	LT220558	Galleria mellonella Linnaeus (Lepidoptera: Pyralidae)	100% with AF358235.1 (Clonostachys rosea f. rosea CBS 710.86)
Clonostachys rosea f. rosea	GMSL113	internal transcribed spacer	LT220559	Galleria mellonella Linnaeus (Lepidoptera: Pyralidae)	100% with AF358235.1 (Clonostachys rosea f. rosea CBS 710.86)
Clonostachys rosea f. rosea	GMSL31	internal transcribed spacer	LT220560	Galleria mellonella Linnaeus (Lepidoptera: Pyralidae)	100% with AF358235.1 (Clonostachys rosea f. rosea CBS 710.86)
Clonostachys rosea f. rosea	GMSL34	internal transcribed spacer	LT220561	Galleria mellonella Linnaeus (Lepidoptera: Pyralidae)	100% with AF358235.1 (Clonostachys rosea f. rosea CBS 710.86)
Clonostachys rosea f. rosea	GMSL55B	internal transcribed spacer	LT220562	Galleria mellonella Linnaeus (Lepidoptera: Pyralidae)	100% with AF358235.1 (Clonostachys rosea f. rosea CBS 710.86)
Clonostachys rosea f. rosea	TM1211A	internal transcribed spacer	LT220563	Tenebrio molitor Linnaeus (Coleoptera: Tenebrionidae)	99.8% with AF358235.1 (Clonostachys rosea f. rosea CBS 710.86)
Clonostachys rosea f. rosea	TM1334A	internal transcribed spacer	LT220564	Tenebrio molitor Linnaeus (Coleoptera: Tenebrionidae)	100% with AF358235.1 (Clonostachys rosea f. rosea CBS 710.86)
Clonostachys rosea f. rosea	TM1346	internal transcribed spacer	LT220565	Tenebrio molitor Linnaeus (Coleoptera: Tenebrionidae)	100% with AF358235.1 (Clonostachys rosea f. rosea CBS 710.86)
Clonostachys rosea f. rosea	TM1359B	internal transcribed spacer	LT220566	Tenebrio molitor Linnaeus (Coleoptera: Tenebrionidae)	100% with AF358235.1 (Clonostachys rosea f. rosea CBS 710.86)
Clonostachys rosea f. rosea	TM1365A	internal transcribed spacer	LT220567	Tenebrio molitor Linnaeus (Coleoptera: Tenebrionidae)	100% with AF358235.1 (Clonostachys rosea f. rosea CBS 710.86)
Clonostachys rosea f. rosea	TM1373B	internal transcribed spacer	LT220568	Tenebrio molitor Linnaeus (Coleoptera: Tenebrionidae)	100% with AF358235.1 (Clonostachys rosea f. rosea CBS 710.86)
Clonostachys rosea f. rosea	TM1488	internal transcribed spacer	LT220569	Tenebrio molitor Linnaeus (Coleoptera: Tenebrionidae)	100% with AF358235.1 (Clonostachys rosea f. rosea CBS 710.86)
Clonostachys rosea f. rosea	TM1520B	internal transcribed spacer	LT220570	Tenebrio molitor Linnaeus (Coleoptera: Tenebrionidae)	100% with AF358235.1 (Clonostachys rosea f. rosea CBS 710.86)
Clonostachys rosea f. rosea	TM1525A	internal transcribed spacer	LT220571	Tenebrio molitor Linnaeus (Coleoptera: Tenebrionidae)	100% with AF358235.1 (Clonostachys rosea f. rosea CBS 710.86)
Clonostachys rosea f. rosea	TM1657	internal transcribed spacer	LT220572	Tenebrio molitor Linnaeus (Coleoptera: Tenebrionidae)	100% with AF358235.1 (Clonostachys rosea f. rosea CBS 710.86)
Clonostachys rosea f. rosea	TM1673	internal transcribed spacer	LT220573	Tenebrio molitor Linnaeus (Coleoptera: Tenebrionidae)	100% with AF358235.1 (Clonostachys rosea f. rosea CBS 710.86)
Clonostachys rosea f. rosea	TM1710	internal transcribed spacer	LT220574	Tenebrio molitor Linnaeus (Coleoptera: Tenebrionidae)	100% with AF358235.1 (Clonostachys rosea f. rosea CBS 710.86)
Clonostachys rosea f. rosea	TM1803	internal transcribed spacer	LT220575	Tenebrio molitor Linnaeus (Coleoptera: Tenebrionidae)	100% with AF358235.1 (Clonostachys rosea f. rosea CBS 710.86)
Clonostachys rosea f. rosea	TM1846	internal transcribed spacer	LT220576	Tenebrio molitor Linnaeus (Coleoptera: Tenebrionidae)	100% with AF358235.1 (Clonostachys rosea f. rosea CBS 710.86)
Clonostachys rosea f. rosea	TM1887	internal transcribed spacer	LT220577	Tenebrio molitor Linnaeus (Coleoptera: Tenebrionidae)	100% with AF358235.1 (Clonostachys rosea f. rosea CBS 710.86)
Clonostachys rosea f. rosea	TM1909B	internal transcribed spacer	LT220578	Tenebrio molitor Linnaeus (Coleoptera: Tenebrionidae)	100% with AF358235.1 (Clonostachys rosea f. rosea CBS 710.86)
Clonostachys rosea f. rosea	TMCR08	internal transcribed spacer	LT220579	Tenebrio molitor Linnaeus (Coleoptera: Tenebrionidae)	100% with AF358235.1 (Clonostachys rosea f. rosea CBS 710.86)
Clonostachys rosea f. rosea	TMCR12	internal transcribed spacer	LT220580	Tenebrio molitor Linnaeus (Coleoptera: Tenebrionidae)	100% with AF358235.1 (Clonostachys rosea f. rosea CBS 710.86)
Clonostachys rosea f. rosea	TMCR19	internal transcribed spacer	LT220581	Tenebrio molitor Linnaeus (Coleoptera: Tenebrionidae)	100% with AF358235.1 (Clonostachys rosea f. rosea CBS 710.86)
Clonostachys rosea f. rosea	TMCR23	internal transcribed spacer	LT220582	Tenebrio molitor Linnaeus (Coleoptera: Tenebrionidae)	100% with AF358235.1 (Clonostachys rosea f. rosea CBS 710.86)
Clonostachys rosea f. rosea	TMGJ06A	internal transcribed spacer	LT220583	Tenebrio molitor Linnaeus (Coleoptera: Tenebrionidae)	100% with AF358235.1 (Clonostachys rosea f. rosea CBS 710.86)
Clonostachys rosea f. rosea	TMGJ15	internal transcribed spacer	LT220584	Tenebrio molitor Linnaeus (Coleoptera: Tenebrionidae)	100% with AF358235.1 (Clonostachys rosea f. rosea CBS 710.86)
Clonostachys rosea f. rosea	TMGJ26A	internal transcribed spacer	LT220585	Tenebrio molitor Linnaeus (Coleoptera: Tenebrionidae)	100% with AF358235.1 (Clonostachys rosea f. rosea CBS 710.86)
Clonostachys rosea f. rosea	TMSL135A	internal transcribed spacer	LT220586	Tenebrio molitor Linnaeus (Coleoptera: Tenebrionidae)	100% with AF358235.1 (Clonostachys rosea f. rosea CBS 710.86)
Clonostachys rosea f. rosea	TMSL169	internal transcribed spacer	LT220587	Tenebrio molitor Linnaeus (Coleoptera: Tenebrionidae)	100% with AF358235.1 (Clonostachys rosea f. rosea CBS 710.86)
Clonostachys rosea f. rosea	TMSL79A	internal transcribed spacer	LT220588	Tenebrio molitor Linnaeus (Coleoptera: Tenebrionidae)	99.8% with AF358235.1 (Clonostachys rosea f. rosea CBS 710.86)
Clonostachys rosea f. rosea	TMSL80	internal transcribed spacer	LT220589	Tenebrio molitor Linnaeus (Coleoptera: Tenebrionidae)	100% with AF358235.1 (Clonostachys rosea f. rosea CBS 710.86)
Lecanicillium aphanocladii	GMSL01	internal transcribed spacer	LT220701	Galleria mellonella Linnaeus (Lepidoptera: Pyralidae)	100% with AF455489 and AF455405, the standard used by Pečiulytė and Kačergius (2012), and 99% with KC574075, the standard used by Liu et al. 2018, respectively*.
Lecanicillium aphanocladii	GMSL58A	internal transcribed spacer	LT220702	Galleria mellonella Linnaeus (Lepidoptera: Pyralidae)	100% with AF455489 and AF455405, the standard used by Pečiulytė and Kačergius (2012), and 99% with KC574075, the standard used by Liu et al. 2018, respectively*.
Lecanicillium dimorphum	GMCR83	internal transcribed spacer	LT220703	Galleria mellonella Linnaeus (Lepidoptera: Pyralidae)	100% with AJ292429.1 (Lecanicillium dimorphum CBS 363.86)
Lecanicillium dimorphum	GMSL37	internal transcribed spacer	LT220704	Galleria mellonella Linnaeus (Lepidoptera: Pyralidae)	100% with AJ292429.1 (Lecanicillium dimorphum CBS 363.86)
Lecanicillium dimorphum	TMSL132	internal transcribed spacer	LT220705	Tenebrio molitor Linnaeus (Coleoptera: Tenebrionidae)	100% with AJ292429.1 (Lecanicillium dimorphum CBS 363.86)
Metarhizium guizhouense	TMSL75A	internal transcribed spacer	LT220706	Tenebrio molitor Linnaeus (Coleoptera: Tenebrionidae)	99.8% with HM055445.1 (Metarhizium guizhouense strain ARSEF 977**); 98.3% match with HQ331448.1 (Metarhizium guizhouense CBS 258.90 (type strain))
Metarhizium robertsii	TMCR01	internal transcribed spacer	LT220707	Tenebrio molitor Linnaeus (Coleoptera: Tenebrionidae)	100% with NR_132011.1 (Metarhizium robertsii ARSEF 2575)
Metarhizium robertsii	TMGJ01	internal transcribed spacer	LT220708	Tenebrio molitor Linnaeus (Coleoptera: Tenebrionidae)	100% with NR_132011.1 (Metarhizium robertsii ARSEF 2575)
Metarhizium robertsii	TMGJ11A	internal transcribed spacer	LT220709	Tenebrio molitor Linnaeus (Coleoptera: Tenebrionidae)	100% with NR_132011.1 (Metarhizium robertsii ARSEF 2575)
Metarhizium robertsii	TMGJ13	internal transcribed spacer	LT220710	Tenebrio molitor Linnaeus (Coleoptera: Tenebrionidae)	100% with NR_132011.1 (Metarhizium robertsii ARSEF 2575)
Metarhizium robertsii	TMGJ17A	internal transcribed spacer	LT220711	Tenebrio molitor Linnaeus (Coleoptera: Tenebrionidae)	100% with NR_132011.1 (Metarhizium robertsii ARSEF 2575)
Metarhizium robertsii	TMGJ23A	internal transcribed spacer	LT220712	Tenebrio molitor Linnaeus (Coleoptera: Tenebrionidae)	100% with NR_132011.1 (Metarhizium robertsii ARSEF 2575)
Metarhizium robertsii	TMGJ27A	internal transcribed spacer	LT220713	Tenebrio molitor Linnaeus (Coleoptera: Tenebrionidae)	100% with NR_132011.1 (Metarhizium robertsii ARSEF 2575)
Metarhizium robertsii	TMSL176A	internal transcribed spacer	LT220714	Tenebrio molitor Linnaeus (Coleoptera: Tenebrionidae)	100% with NR_132011.1 (Metarhizium robertsii ARSEF 2575)
Metarhizium robertsii	TMSL77	internal transcribed spacer	LT220715	Tenebrio molitor Linnaeus (Coleoptera: Tenebrionidae)	100% with NR_132011.1 (Metarhizium robertsii ARSEF 2575)
Purpureocillium lavendulum	GMCR85	internal transcribed spacer	LT220721	Galleria mellonella Linnaeus (Lepidoptera: Pyralidae)	100% with FR734106.1 (Purpureocillium lavendulum FMR 10376)
Purpureocillium lilacinum	GMCR57A	internal transcribed spacer	LT220722	Galleria mellonella Linnaeus (Lepidoptera: Pyralidae)	100% with FR734101.1 (Purpureocillium lilacinum CBS 284.36)
Purpureocillium lilacinum	GMCR64	internal transcribed spacer	LT220723	Galleria mellonella Linnaeus (Lepidoptera: Pyralidae)	99.8% with FR734101.1 (Purpureocillium lilacinum CBS 284.36)
Purpureocillium lilacinum	GMCR68	internal transcribed spacer	LT220724	Galleria mellonella Linnaeus (Lepidoptera: Pyralidae)	99.8% with FR734101.1 (Purpureocillium lilacinum CBS 284.36)
Purpureocillium lilacinum	GMCR72	internal transcribed spacer	LT220725	Galleria mellonella Linnaeus (Lepidoptera: Pyralidae)	100% with FR734101.1 (Purpureocillium lilacinum CBS 284.36)
Purpureocillium lilacinum	GMGJ101	internal transcribed spacer	LT220726	Galleria mellonella Linnaeus (Lepidoptera: Pyralidae)	99.8% with FR734101.1 (Purpureocillium lilacinum CBS 284.36)
Purpureocillium lilacinum	GMGJ55	internal transcribed spacer	LT220727	Galleria mellonella Linnaeus (Lepidoptera: Pyralidae)	100% with FR734101.1 (Purpureocillium lilacinum CBS 284.36)
Purpureocillium lilacinum	GMGJ65	internal transcribed spacer	LT220728	Galleria mellonella Linnaeus (Lepidoptera: Pyralidae)	99.8% with FR734101.1 (Purpureocillium lilacinum CBS 284.36)
Purpureocillium lilacinum	GMSL15	internal transcribed spacer	LT220729	Galleria mellonella Linnaeus (Lepidoptera: Pyralidae)	100% with FR734101.1 (Purpureocillium lilacinum CBS 284.36)
Purpureocillium lilacinum	GMSL21	internal transcribed spacer	LT220730	Galleria mellonella Linnaeus (Lepidoptera: Pyralidae)	100% with FR734101.1 (Purpureocillium lilacinum CBS 284.36)
Purpureocillium lilacinum	GMSL26	internal transcribed spacer	LT220731	Galleria mellonella Linnaeus (Lepidoptera: Pyralidae)	99.7% with FR734101.1 (Purpureocillium lilacinum CBS 284.36)
Purpureocillium lilacinum	GMSL65	internal transcribed spacer	LT220732	Galleria mellonella Linnaeus (Lepidoptera: Pyralidae)	99.6% with FR734101.1 (Purpureocillium lilacinum CBS 284.36)
Purpureocillium lilacinum	TM1421B	internal transcribed spacer	LT220733	Tenebrio molitor Linnaeus (Coleoptera: Tenebrionidae)	99.6% with FR734101.1 (Purpureocillium lilacinum CBS 284.36)
Purpureocillium lilacinum	TMCR09A	internal transcribed spacer	LT220734	Tenebrio molitor Linnaeus (Coleoptera: Tenebrionidae)	100% with FR734101.1 (Purpureocillium lilacinum CBS 284.36)
Purpureocillium lilacinum	TMCR30	internal transcribed spacer	LT220735	Tenebrio molitor Linnaeus (Coleoptera: Tenebrionidae)	100% with FR734101.1 (Purpureocillium lilacinum CBS 284.36)
Purpureocillium lilacinum	TMGJ23B	internal transcribed spacer	LT220736	Tenebrio molitor Linnaeus (Coleoptera: Tenebrionidae)	100% with FR734101.1 (Purpureocillium lilacinum CBS 284.36)
Purpureocillium lilacinum	TMSL134	internal transcribed spacer	LT220737	Tenebrio molitor Linnaeus (Coleoptera: Tenebrionidae)	99.8% with FR734101.1 (Purpureocillium lilacinum CBS 284.36)
Purpureocillium lilacinum	TMSL203	internal transcribed spacer	LT220738	Tenebrio molitor Linnaeus (Coleoptera: Tenebrionidae)	99.6% with FR734101.1 (Purpureocillium lilacinum CBS 284.36)
Purpureocillium lilacinum	TM1440B1	internal transcribed spacer	LT220825	Tenebrio molitor Linnaeus (Coleoptera: Tenebrionidae)	100% with FR734101.1 (Purpureocillium lilacinum CBS 284.36)
* Probably, ITS sequence for the type strain is not available.
** High sequence similarity, i.e., 99.8%, was found with another strain of the species.
References
Liu J, Chen B, Qiu X, Lian L, Huang Z, Xie B, Jiang Y (2018) First Report of Lecanicillium aphanocladii Causing Rot of Tremella fuciformis in China. Plant Disease 102: 675. https://doi.org/10.1094/PDIS-08-17-1214-PDN
Pečiulytė D, Kačergius A (2012) Lecanicillium Aphanocladii – A New Species to the Mycoflora of Lithuania and a New Pathogen of Tree Leaves Mining Insects. Botanica. 18: 133-146. https://doi.org/10.2478/v10279-012-0015-5
